# Supplementary material for: PD-1H/VISTA mediates immune evasion in acute myeloid leukemia
Source: J Clin Invest. 2024 Feb 1;134(3):e164325. doi: 10.1172/JCI164325 (PMC10836799; doi:10.1172/JCI164325)
Supplement: Supporting data values [file jci-134-164325-s237.xlsx]

## Sheet: Figure 1B
PD-1H	PD-L1
1	0
0	0
1	0
1	0
2	0
2	0
1	0
1	0
2	0
2	0
3	0
2	0
3	0
1	0
1	0
1	0
0	0
3	0
3	0
3	0
3	0

## Sheet: Figure 1D
HD CD34+	AML CD34+ or CD33+ blasts
188	12374
119	1851
10	424
34	675
57	1259
50	15320
	963
	3122
	2840
	601
	21103
	260
	917
	10367
	25088
	944
	323
	1968
	338
	601
	28227
	491
	6880
	3106
	34944
	123195

## Sheet: Figure 1F
HD CD34+	t(8:21)	monosomy, complex karyotype
188	944	12374
119	323	1851
10	338	424
34	601	675
57		15320
50		2840
		260
		917
		25088
		34944

## Sheet: Figure 1G
HD CD34+	non-monocytic	monocytic
188	1851	12374
119	424	15320
10	675	3122
34	1259	2840
57	963	21103
50	601	10367
	260	25088
	944	28227
	323	6880
	1968	3106
	338	34944
	601	123195
	491

## Sheet: Figure 2B
	day	C1498-mock							C1498-PD-1H
Exp #1	14	3800000	6600000	52000	56000	250000	5700000	1800000	100000000	530000	920000	9300000	10000000	16000000	35000000
	21	100000000	37000000	10000000	130000	110000	24000000	11000000	20000000000	30000000000	40000000000	50000000000	40000000000	30000000000	20000000000
	28	150000000	1800000000		52000000	23000000000	520000000
Exp #2		C1498-mock							C1498-PD-1H
	14	5800000	5600000	83000	86000	150000	3700000	2800000	120000000	830000	1020000	10300000	13000000	15000000	25000000
	21	10000000	37000000	10000000	230000	210000	15000000	13000000	17000000000	25000000000	30000000000	40000000000	35000000000	35000000000	30000000000
Exp #3		C1498-mock							C1498-PD-1H
	14	3800000	4600000	53000	56000	250000	1700000		13000000	930000	1230000	9300000	8000000	13000000
	21	7000000	13000000	9000000	200000	190000	10000000		19000000000	20000000000	25000000000	30000000000	30000000000	39000000000

## Sheet: Figure 2-C
	day	C1498-mock						C1498-PD-1H
EXP#1	7	590000	490000	400000	2600000	1500000	590000	560000	1900000	6300000	1000000	6300000
	14	14000000	470000000	600000000	140000000	58000000	8800000	320000000	190000000	370000000	46000000	340000000
	21	95000000	13000000000	21000000000	470000000	60000000	24000000000	1100000000	5200000000	3800000000	20000000000	8700000000
EXP#2	day	C1498-mock					C1498-PD-1H
	7	690000	690000	600000	600000	1000000	660000	1000000	2300000	1100000	3300000
	14	120000000	170000000	200000000	100000000	158000000	120000000	180000000	170000000	260000000	240000000
	21	950000000	10000000000	20000000000	4000000000	960000000	1000000000	5000000000	5000000000	10000000000	10700000000
EXP#3	day	C1498-mock					C1498-mock
	7	590000	490000	400000	2600000	1500000	560000	1900000	6300000	1000000	6300000
	14	32000000	330000000	550000000	220000000	70000000	560000000	280000000	310000000	360000000	560000000
	21	2300000000	3300000000	3300000000	2400000000	5300000000	22000000000	32000000000	28000000000	18000000000	97000000000

## Sheet: Figure 2-D
day	C1498-mock			C1498-PD-1H
0	1	1	1	1	1	1
1	1.6	1.8	1.9	2	2	1.9
2	4	3.8	3.7	3.5	3.7	3.6
3	8.6	8.5	8.3	7.2	7.3	7.5
	all x 10^6

## Sheet: Figure 2E
	C1498FF-Mock							C1498FF-PD-1H
1	0	0	0	0	0			0	0	0	0	0
5	89.016	24.565	168.974	79.38	94.4543			402.123	98.665	56.8099	153.124	149.327
7	258.812	30.625	371.626	185.413	260.921			638.702	310.971	140.189	303.482	416.164
9	265.645	100.465	518.117	276.069	293.249			935.53	433.096	328.589	458.478	592.622
12	682.099	304.235	843.64	298.881	609.382			1763.34	951.455	938.683	604.48	797.203

## Sheet: Figure 3B
EXP#1	day	WT					PD-1H KO
	11	22000	6000	480000	46000	18000	27000	28000	7100	68000	42000
	17	6700000	6400000	8500000	3900000	1000000	61000	48000	76000	290000	89000
	24	1000000000	540000000	170000000	310000000	190000000	130000	82000	100000	2200000	69000
	31	10000000000	7900000000	63000000000	5100000000	9600000000	59000	50000	64000	8300000	69000
		WT					PD1H KO
EXP#2	11	32000	8000	180000	16000	28000	37000	48000	9100	48000	22000
	17	4700000	4400000	4500000	4900000	2900000	51000	58000	86000	390000	109000
	24	100000000	240000000	270000000	410000000	220000000	230000	182000	130000	1200000	119000
	31	979000000	579000000	93000000000	33000000000	996000000	359000	250000	164000	1300000	179000
EXP#3		WT					PD1H KO
	11	22000	6000	480000	46000	18000	27000	28000	7100	68000	42000
	17	6700000	6400000	8500000	3900000	1000000	61000	48000	76000	290000	89000
	24	1000000000	540000000	170000000	310000000	190000000	130000	82000	100000	2200000	69000
	31	10000000000	79000000	63000000000	310000009	96000000	59000	50000	64000	8300000	69000

## Sheet: Figure 3C
EXP#1	day	control-PD-1H-flox										LysM-Cre+PD-1H-floxed
	7	7700	48000	3300	25000	5200	30000	23000	3600	4000		11000	2700	13000	22000	38000	36000	43000	12000	13000
	14	15000000	43000000	3100000	17000000	2200000	260000	14000	160000	1900000		140000	220000	240000	100000	170000	220000	26000	22000	25000
	23	3000000000	1800000000	6000000000	350000000	3000000000	310000000	210000000	100000000	710000000		1400000	7600000	1400000	1600000	1800000	600000	55000	680000	700000
EXP#2	day	control-PD-1H-flox					LysM-Cre+PD-1H-floxed
	7	43000	69000	51000	27000	12000	45000	22000	66000	10000	3900
	14	25000000	25000000	11000000	1100000	1100000	36000	30000	29000	500000	140000
	23	210000000	210000000	160000000	6600000	6600000	59000	95000	80000	1000000	1000000
EXP#3	day	control-PD-1H-flox					LysM-Cre+PD-1H-floxed
	7	22000	6000	480000	46000	18000	27000	28000	7100	68000	42000
	14	6700000	6400000	8500000	3900000	1000000	61000	48000	76000	290000	89000
	23	1000000000	540000000	170000000	310000000	190000000	130000	82000	100000	2200000	69000

[truncated: 33 more sheets: Figure 3D, Figure 4C, Figure 4D, Figure 4E, Figure 4F, Figure 4G, Figure 5-C, Figure 5-D, Figure 6-B, Figure 6-C, Figure7_Supplemental Figure15 , Supplemental Figure 1A, Supplemental Figure 1B, Supplemental Figure 1C, Supplemental Figure 1D, Supplemental Figure 1F, Supplemental Figure 1E, Supplemental Figure 6-A, Supplemental Figure 6-B, Supplemental Figure 8B …]
